# Supplementary material for: A novel prognostic model based on pyroptosis-related genes for multiple myeloma
Source: BMC Med Genomics. 2023 Feb 23;16:32. doi: 10.1186/s12920-023-01455-5 (PMC9948482; doi:10.1186/s12920-023-01455-5)
Supplement: Supplementary file 1 — Supplementary Material 1 [file 12920_2023_1455_MOESM1_ESM.xls]

## Sheet: Sheet1
Additional file 1 Basic clinical characteristics of three databases
	TCGA	GSE2658	GSE39754
	N=764	N=559	N=176
Sample type, n (%)
Case	764 (100)	559 (100)	170 (96.59)
Control	0	0	6 (3.41)
Gender, n (%)
Female	313 (40.97)	—	—
Male	451 (59.03)	—	—
Age, median (IQR)	63 (56-70)	—	—
ISS tumor stage, n (%)
I	262 (34.29)	—	—
II	270 (35.34)	—	—
III	212 (27.75)	—	—
Unknown	20 (2.62)	—	—
Survival status
Death	154 (20.16)	100 (17.89)	—
Alive	610 (79.84)	459 (82.11)	—
